# Supplementary material for: Phylogenetic and biogeographic history of brook lampreys (Lampetra: Petromyzontidae) in the river basins of the Adriatic Sea based on DNA barcode data
Source: Ecol Evol. 2023 Sep 4;13(9):e10496. doi: 10.1002/ece3.10496 (PMC10477476; doi:10.1002/ece3.10496)
Supplement: Supplementary file 2 — Table S1 [file ECE3-13-e10496-s001.xlsx]

## Sheet: Supplementary Table S1
SUPPLEMENTARY TABLE S1. List of specimens used including GenBank accession numbers, haplotype assignment (H1-H26) in the median-joining network analysis.
Species identity and specimen label as used in Figure 2 and Supplementray Figure S1	Genbank accession number	Haplotype number as in Figure 3
Eudontomyzon_mariae_Austria_ON097571	ON097571	Outgroup
Lampetra_alavariensis_Portugal_KJ553926	KJ553926	H16
Lampetra_auremensis_Portugal_KJ554063	KJ554063	H17
Lampetra_fluviatilis_Germany_HM902142	HM902142	H24
Lampetra_fluviatilis_Germany_KJ553672	KJ553672	H22
Lampetra_fluviatilis_Germany_KJ553858	KJ553858	H24
Lampetra_fluviatilis_Germany_KM286694	KM286694	H24
Lampetra_fluviatilis_Germany_KM286696	KM286696	H24
Lampetra_fluviatilis_Germany_KM286697	KM286697	H19
Lampetra_fluviatilis_Germany_KM286698	KM286698	H24
Lampetra_fluviatilis_Germany_KM286699	KM286699	H24
Lampetra_fluviatilis_Germany_KM286700	KM286700	H22
Lampetra_fluviatilis_Germany_KM286701	KM286701	H24
Lampetra_fluviatilis_Germany_KM286702	KM286702	H24
Lampetra_fluviatilis_Germany_KM286703	KM286703	H24
Lampetra_fluviatilis_Germany_KM286704	KM286704	H24
Lampetra_fluviatilis_Germany_KM286705	KM286705	H24
Lampetra_fluviatilis_Germany_KM286706	KM286706	H24
Lampetra_fluviatilis_Germany_KM286707	KM286707	H24
Lampetra_fluviatilis_Germany_KM286708	KM286708	H24
Lampetra_fluviatilis_Germany_KM286709	KM286709	H24
Lampetra_fluviatilis_Germany_KM286710	KM286710	H20
Lampetra_fluviatilis_Germany_MW472845	MW472845	H24
Lampetra_fluviatilis_Germany_MW473151	MW473151	H24
Lampetra_fluviatilis_Germany_MW473425	MW473425	H21
Lampetra_fluviatilis_Russia_HM400713	HM400713	H24
Lampetra_fluviatilis_Russia_HM400714	HM400714	H25
Lampetra_fluviatilis_Russia_HM400715	HM400715	H24
Lampetra_fluviatilis_Russia_HM400716	HM400716	H24
Lampetra_fluviatilis_Russia_HM400717	HM400717	H24
Lampetra_fluviatilis_Russia_HM400718	HM400718	H24
Lampetra_fluviatilis_Russia_HM400719	HM400719	H24
Lampetra_fluviatilis_Russia_HQ579122	HQ579122	H16
Lampetra_fluviatilis_Russia_HQ579125	HQ579125	H24
Lampetra_fluviatilis_Russia_JN026947	JN026947	H25
Lampetra_fluviatilis_Russia_JN026948	JN026948	H24
Lampetra_fluviatilis_Russia_JN026949	JN026949	H16
Lampetra_fluviatilis_Russia_JN026950	JN026950	H24
Lampetra_fluviatilis_Russia_MF040889	MF040889	H24
Lampetra_fluviatilis_Sweden_KJ128518	KJ128518	H24
Lampetra_fluviatilis_Sweden_KJ128519	KJ128519	H25
Lampetra_lanceolata_Turkey_HQ579127	HQ579127	H12
Lampetra_lanceolata_Turkey_JN026951	JN026951	H12
Lampetra_lanceolata_Turkey_JN026952	JN026952	H12
Lampetra_lanceolata_Turkey_JN026953	JN026953	H12
Lampetra_lanceolata_Turkey_JN026954	JN026954	H12
Lampetra_lanceolata_Turkey_JN026955	JN026955	H13
Lampetra_lanceolata_Turkey_KJ554004	KJ554004	n/a (1)
Lampetra_lanceolata_Turkey_KJ554056	KJ554056	n/a (1)
Lampetra_lusitanica_Portugal_KJ553702	KJ553702	H13
Lampetra_lusitanica_Portugal_KJ553857	KJ553857	n/a (1)
Lampetra_lusitanica_Portugal_KJ553927	KJ553927	H13
Lampetra_lusitanica_Portugal_KJ554026	KJ554026	H13
Lampetra_lusitanica_Portugal_KJ554050	KJ554050	H13
Lampetra_lusitanica_Portugal_KJ554076	KJ554076	H13
Lampetra_ninae_Georgia_HM400667	HM400667	H11
Lampetra_ninae_Georgia_HM400686	HM400686	H08
Lampetra_ninae_Georgia_HM400688	HM400688	H07
Lampetra_ninae_Georgia_HM400689	HM400689	H07
Lampetra_ninae_Georgia_HM400690	HM400690	H07
Lampetra_ninae_Georgia_KX691450	KX691450	n/a (1)
Lampetra_ninae_Georgia_KX691451	KX691451	n/a (1)
Lampetra_ninae_Georgia_MF040887	MF040887	H09
Lampetra_ninae_Georgia_MW564294	MW564294	H11
Lampetra_ninae_Georgia_MW564316	MW564316	H10
Lampetra_ninae_Georgia_MW564320	MW564320	H10
Lampetra_ninae_Georgia_MW564384	MW564384	H10
Lampetra_ninae_Georgia_MW564406	MW564406	H11
Lampetra_ninae_Georgia_MW564453	MW564453	H10
Lampetra_ninae_Georgia_MW564469	MW564469	H11
Lampetra_ninae_Georgia_MW564508	MW564508	H10
Lampetra_ninae_Russia_KX691452	KX691452	n/a (1)
Lampetra_ninae_Russia_KX691453	KX691453	n/a (1)
Lampetra_planeri_Austria_ON097300	ON097300	H25
Lampetra_planeri_Austria_ON097308	ON097308	H25
Lampetra_planeri_Austria_ON097451	ON097451	H25
Lampetra_planeri_Austria_ON097638	ON097638	H25
Lampetra_planeri_Austria_ON097713	ON097713	H25
Lampetra_planeri_Austria_ON097831	ON097831	H25
Lampetra_planeri_Czech_Republic_HQ960515	HQ960515	H25
Lampetra_planeri_Czech_Republic_HQ960516	HQ960516	H25
Lampetra_planeri_Czech_Republic_HQ960517	HQ960517	H25
Lampetra_planeri_Czech_Republic_HQ960601	HQ960601	H25
Lampetra_planeri_Czech_Republic_HQ960602	HQ960602	H25
Lampetra_planeri_Czech_Republic_HQ960603	HQ960603	H25
Lampetra_planeri_Czech_Republic_HQ960776	HQ960776	H24
Lampetra_planeri_Czech_Republic_HQ960777	HQ960777	H24
Lampetra_planeri_Czech_Republic_HQ960778	HQ960778	H24
Lampetra_planeri_Czech_Republic_HQ960779	HQ960779	H24
Lampetra_planeri_Czech_Republic_HQ960780	HQ960780	H24
Lampetra_planeri_Czech_Republic_HQ961029	HQ961029	H26
Lampetra_planeri_Czech_Republic_MF040886	MF040886	H25
Lampetra_planeri_Czech_Republic_MF040890	MF040890	H25
Lampetra_planeri_France_Occitanie_MF544128	MF544128	H24
Lampetra_planeri_France_Occitanie_MF544129	MF544129	H24
Lampetra_planeri_France_Occitanie_MF544130	MF544130	H24
Lampetra_planeri_Germany_Bavaria_KM373659	KM373659	H24
Lampetra_planeri_Germany_Bavaria_KM373674	KM373674	H24
Lampetra_planeri_Germany_Bavaria_KM373681	KM373681	H24
Lampetra_planeri_Germany_HQ955756	HQ955756	H24
Lampetra_planeri_Germany_HQ955757	HQ955757	H24
Lampetra_planeri_Germany_KM286711	KM286711	H24
Lampetra_planeri_Germany_KM286712	KM286712	H24
Lampetra_planeri_Germany_KM286713	KM286713	H24
Lampetra_planeri_Germany_KM286714	KM286714	H25
Lampetra_planeri_Germany_KM286715	KM286715	H24
Lampetra_planeri_Germany_KM286716	KM286716	H24
Lampetra_planeri_Germany_KM286717	KM286717	H24
Lampetra_planeri_Germany_KM286718	KM286718	H23
Lampetra_planeri_Germany_KM286719	KM286719	H24
Lampetra_planeri_Italy_KJ553713	KJ553713	H24
Lampetra_planeri_Italy_KJ553769	KJ553769	H24
Lampetra_planeri_Italy_KJ553784	KJ553784	H24
Lampetra_planeri_Italy_KJ553838	KJ553838	H24
Lampetra_planeri_Italy_KJ553859	KJ553859	H24
Lampetra_planeri_Italy_KJ553931	KJ553931	H24
Lampetra_planeri_Italy_KJ554002	KJ554002	H24
Lampetra_planeri_Italy_KJ554039	KJ554039	H24
Lampetra_planeri_Portugal_KJ553735	KJ553735	H18
Lampetra_planeri_Portugal_KJ553760	KJ553760	H24
Lampetra_planeri_Portugal_KJ553779	KJ553779	H24
Lampetra_planeri_Portugal_KJ553829	KJ553829	H16
Lampetra_planeri_Portugal_KJ553903	KJ553903	H16
Lampetra_planeri_Portugal_KJ553920	KJ553920	H16
Lampetra_planeri_Portugal_KJ553946	KJ553946	H24
Lampetra_planeri_Portugal_KJ553967	KJ553967	H24
Lampetra_planeri_Portugal_KJ553986	KJ553986	H24
Lampetra_planeri_Spain_KJ553673	KJ553673	H16
Lampetra_planeri_Spain_KJ553766	KJ553766	H24
Lampetra_planeri_Sweden_KJ128520	KJ128520	H24
Lampetra_planeri_Sweden_KJ128521	KJ128521	H24
Lampetra_planeri_unknown_MG574309	MG574309	H24
Lampetra_planeri_unknown_MG574310	MG574310	H24
Lampetra_planeri_unknown_MG574311	MG574311	H24
Lampetra_soljani_Bosnia_and_Herzegovina_Neretva_drainage_KJ553665	KJ553665	H05
Lampetra_soljani_Bosnia_and_Herzegovina_Neretva_drainage_KJ553778	KJ553778	H05
Lampetra_soljani_Bosnia_and_Herzegovina_Neretva_drainage_KJ553990	KJ553990	H05
Lampetra_soljani_Montenegro_Morača_drainage_KJ553756	KJ553756	H06
Lampetra_soljani_Montenegro_Morača_drainage_KJ553819	KJ553819	H06
Lampetra_soljani_Montenegro_Morača_drainage_KJ553874	KJ553874	H06
Lampetra_soljani_Montenegro_Morača_drainage_KJ554074	KJ554074	H06
Lampetra_sp_"upper_Po"_North_Italy_Upper_Po_KJ553679 (3)	KJ553679	H14
Lampetra_sp_"upper_Po"_North_Italy_Upper_Po_KJ553721 (3)	KJ553721	H14
Lampetra_sp_"upper_Po"_North_Italy_Upper_Po_KJ553744 (3)	KJ553744	H14
Lampetra_sp_"upper_Po"_North_Italy_Upper_Po_KJ553930 (3)	KJ553930	H14
Lampetra_sp_"upper_Po"_North_Italy_Upper_Po_KJ553977 (3)	KJ553977	H14
Lampetra_sp_"upper_Po"_North_Italy_Upper_Po_KJ554015 (3)	KJ554015	H14
Lampetra_zanandreai_Slovenia_Vipava_JN027079 (2)	JN027079	H03
Lampetra_zanandreai_Slovenia_Vipava_JN027080 (2)	JN027080	H04
Lampetra_zanandreai_North_Italy_Bacchglione_LR15585	OR426793	H01
Lampetra_zanandreai_North_Italy_Bacchglione_LR15586	OR426794	H01
Lampetra_zanandreai_Central_Italy_Potenza_LR15587	OR426795	H02
Lampetra_zanandreai_Central_Italy_Potenza_LR15588	OR426796	H02
Lampetra_zanandreai_Central_Italy_Potenza_LR15589	OR426797	H02
Lampetra_zanandreai_Central_Italy_Potenza_LR15590	OR426798	H02
Lampetra_zanandreai_Switzerland_Laveggio_LR15228	OR426799	H02
Lampetra_zanandreai_Switzerland_Laveggio_LR15230	OR426800	H02
(1) Excluded from neighbor net anbalysis due to missing data
(2) As /country="Italy" in GenBank
(3) As /organism="Lethenteron zanandreai" in GenBank
